# Supplementary material for: A Flexible TENG Based on Micro-Structure Film for Speed Skating Techniques Monitoring and Biomechanical Energy Harvesting
Source: Nanomaterials (Basel). 2022 May 6;12(9):1576. doi: 10.3390/nano12091576 (PMC9103164; doi:10.3390/nano12091576)
Supplement: Supplementary file 1 [file nanomaterials-12-01576-s001.zip]

Archive with 8 entries (8 files):
- Movie S1.mp4
- Movie S2.mp4
- Movie S3.mp4
- Movie S4.mp4
- Movie S5.mp4
- Movie S6.mp4
- Movie S7.mp4
- nanomaterials-1663314-supplementary.pdf
